# Supplementary material for: Diphtheria And Tetanus Vaccination History Is Associated With Lower Odds of COVID-19 Hospitalization
Source: Front Immunol. 2021 Oct 7;12:749264. doi: 10.3389/fimmu.2021.749264 (PMC8529993; doi:10.3389/fimmu.2021.749264)
Supplement: Supplementary file 2 [file DataSheet_2.zip]

Archive with 6 entries (6 files):
- Descriptions_BCG.txt
- Descriptions_tetanus.txt
- Descriptions_Pertussis.txt
- Descriptions_Other.txt
- Descriptions_DTP.txt
- Descriptions_Diphtheria.txt
