# Supplementary material for: Diphtheria And Tetanus Vaccination History Is Associated With Lower Odds of COVID-19 Hospitalization
Source: Front Immunol. 2021 Oct 7;12:749264. doi: 10.3389/fimmu.2021.749264 (PMC8529993; doi:10.3389/fimmu.2021.749264)
Supplement: Supplementary file 2 [file DataSheet_2.zip › Descriptions_BCG.txt]

Tuberculosis (BCG) vaccination
[V]Tuberculosis (BCG) vaccination
BCG VACCINES
*BCG DRIED VACCINE injection
BCG ISONIAZID-RESIST VACCINE injection
BCG PERCUTANEOUS VACCINE injection
BCG Danish strain 1331 vaccine pdr+solvent for suspension for injection
BCG vaccination
Booster tuberculosis (BCG) vaccination
Booster BCG vaccination
BCG vaccine
BCG dried vaccine injection
BCG isoniazid-resistant vaccine
BCG percutaneous vaccine
